# Supplementary material for: Pulmonary arterial hypertension induces a metabolic and inflammatory hepatopathy
Source: J Clin Invest. 2026 May 28;136(13):e201862. doi: 10.1172/JCI201862 (PMC13318111; doi:10.1172/JCI201862)
Supplement: Supplemental table 1 [file jci-136-201862-s136.xlsx]

## Sheet: PAH Dataset
						ECHOCARDIOGRAPHY #																	RIGHT HEART CATHETERIZATION ##
Category	Origin	Diagnosis	Age	Sex	WHO class	Interval between last CI# recorded and tissue sampling (days)	LVEF# (%)	RVSP# (mmHg)	TAPSE (mm)	CI# (L/min/m2)	ERA	Duration of treatment	PDE5 inhibitor	Duration of treatment	Vasodilatator (Prostacyclin) Epoprostenol	Duration of treatment	Vasodilatator (Non-prostanoid IP Receptor) Selexipag	Duration of treatment	Diuretics (Lasix)	Duration of treatment	Height (cm)	Body weight (kg)	Interval between RHC recorded and tissue sampling (days)	mean PAP## (mmHg)	RAP## (mmHg)	CI## (L/min/m2)	CO## (L/min)	PVR## (dyne×sec/cm5/)	Interval between NT-ProBNP recorded and tissue sampling (days)	NT-ProBNP (pg/ml)	Interval between WBC recorded and tissue sampling (days)	White blood cells (x109L)	Neutrophiles x109/litre	Lymphocytes x109/litre	monocytes x109/litre	éosinophiles x109/litre	basophiles x109/litre	ALT (U/L)	AST (U/L)	ALP (U/L)	Unconjugated Bilirubin (umol/L)	Conjugated Bilirubin (umol/L)	Total Bilirubin (umol/L)	GGT (U/L)	INR (International Normalized Ratio)
CTRL1	Autopsy	Sudden death (CAD)*	52	F	N/A	N/A	N/A	N/A	N/A	N/A	N/A	N/A	N/A	N/A	N/A	N/A	N/A	N/A	N/A	N/A	175	72	N/A	N/A	N/A	N/A	N/A	N/A	N/A	N/A	N/A	N/A	N/A	N/A	N/A	N/A	N/A	N/A	N/A	N/A	N/A	N/A	N/A	N/A	N/A
CTRL2	Autopsy	Sudden death (CAD) *	65	M	N/A	N/A	N/A	N/A	N/A	N/A	N/A	N/A	N/A	N/A	N/A	N/A	N/A	N/A	N/A	N/A	N/A	N/A	N/A	N/A	N/A	N/A	N/A	N/A	N/A	N/A	N/A	N/A	N/A	N/A	N/A	N/A	N/A	N/A	N/A	N/A	N/A	N/A	N/A	N/A	N/A
CTRL3	Autopsy	Sudden death *	48	F	N/A	N/A	N/A	N/A	N/A	N/A	N/A	N/A	N/A	N/A	N/A	N/A	N/A	N/A	N/A	N/A	N/A	N/A	N/A	N/A	N/A	N/A	N/A	N/A	N/A	N/A	N/A	N/A	N/A	N/A	N/A	N/A	N/A	N/A	N/A	N/A	N/A	N/A	N/A	N/A	N/A
CTRL4	Autopsy	Sudden death (Drug poisoning) *	49	F	N/A	N/A	N/A	N/A	N/A	N/A	N/A	N/A	N/A	N/A	N/A	N/A	N/A	N/A	N/A	N/A	N/A	N/A	N/A	N/A	N/A	N/A	N/A	N/A	N/A	N/A	N/A	N/A	N/A	N/A	N/A	N/A	N/A	N/A	N/A	N/A	N/A	N/A	N/A	N/A	N/A
PAH1	Autopsy	HPAH	61	F	III	7	45	100	16	1.73	Yes	>2 years	Yes	>2 years	No	-	Yes	>2 years	Yes	>2 years	163	43	2085	66	7	2.9	4.5	1012	11	8386	1	16.9	14.7	1.2	0.9	0.1	0	177	241	76	38	20	58	79	1.8
PAH2	Autopsy	IPAH	65	M	III	162	60	100	N/A	1.73	Yes	>3 years, 3 months	Yes	>3 years, 3 months	No	-	No	-	Yes	>3 years	174	86.4	3854	76	20	2.4	4.9	1125	742	2978	2	9.6	8.1	0.5	0.9	0	0	37	44	157	43	25	67	206	2.8
PAH3	Autopsy	SSc-PAH	68	F	IV	761	45	N/A	13	1.78	Yes	>2 years, 1 month	Yes	>2 years, 3 months	No	-	No	-	Yes	9 months	163	58.5	263	43	6	1.82	3.07	1042	4574	214	17	5.8	4.1	1.2	0.5	0	0	18	19	94	11	3	14	N/A	N/A
PAH4	Autopsy	IPAH	82	M	IV	229	60	27	18	2.01	Yes	>2 years, 3 months	Yes	>2 years, 6 months	No	-	No	-	Yes	>2 years	173	88	267	25	2	2.57	5.2	308	5	3167	3	8	4.2	2.7	0.8	0.2	0	38	N/A	64	N/A	N/A	13	137	1.2
PAH5	Autopsy	HPAH	39	F	IV	6	60	N/A	13	1.4	Yes	2 days	Yes	10 days	Yes	10 days	No	-	Yes	9 days	157	64	N/A	N/A	N/A	N/A	N/A	N/A	6	904	1	9	6.5	1.7	0.6	0.1	0	155	153	34	31	7	38	35	N/A
* Early autopsy performed following sudden death. None of those subjects had any past medical history. Moreover, there were no macroscopic signs of chronic right or left heart dysfunction. All subjects exhibited normal heart size, no heart hypertrophy (left and right ventricle wall diameter of 1.3-1.5cm and 0.2-0.5cm, respectively) and normal pulmonary arteries.
# Measured by echocardiography.
## Measured by right heart catheterization.

## Sheet: NASH Dataset
Sample_name	Age	Sex	NAS_score	Fibrosis_Stage
humanNASH_1	34	M	5	1
humanNASH_2	51	F	1	1
humanNASH_3	53	F	1	1
humanNASH_4	64	M	2	2

## Sheet: FALD Dataset
Fontan_ID	Sex	Single_Ventricle_Morphology	Cardiac_Anatomy	Age_at_Fontan	Fontan_type	Age_at_liver_biopsy	General_clinical_status	Medication_exposure_around_time_of_biopsy	ECHO_Ventricular_Function	ECHO_AV_Valve_Regurgitation	Liver_Ultrasound_Findings	IVC_Pressure_mmHg	Hepatic_Vein_Wedge_Pressure_mmHg	Liver_Biopsy_Histopathology
Fontan_1	Female	Left	Pulmonary atresia with intact ventricular septum, hypoplastic right ventricle	29 months	Extracardiac conduit with fenestration	16 yrs	Well, outpatient	Aspirin, Propranolol, Vitamin D supplementation	Normal	Trivial	Normal liver echotexture/no additional findings	14	15	Patchy sinusoidal dilatation, mild centrilobular fibrosis, and portal vein sclerosis
Fontan_2	Male	Left	Double-inlet Left Ventricle, L-TGA	29 months	Extracardiac conduit with fenestration	18 yrs	Well, outpatient	Aspirin, Enalapril	Normal	Trivial	Multiple hyperechoic nodules consistent with regenerative liver nodules	13	14	Central and sinusoidal fibrosis with focal centro-central bridging
Fontan_3	Male	Right	Hypoplastic left heart syndrome	30 months	Lateral tunnel Fontan with fenestration	13 yrs	Well, outpatient	Aspirin	Normal	Trivial	Mildly increased echogenicity with nodular liver surface	15	16	Mild portal fibrosis with mild portal lymphocytic inflammation
Fontan_4	Female	Left	Pulmonary atresia with intact ventricular septum, hypoplastic right ventricle	32 months	Extracardiac conduit with fenestration	15 yrs	Well, outpatient	Aspirin	Normal	Trivial	Mild liver nodularity, gallstones present	8	9	Variable central venous and mild sinusoidal fibrosis with sinusoidal dilatation
Control_ID	Sex	Age_at_liver_resection
Control_1	Male	14 yrs
Control_2	Male	13 yrs
