# Supplementary material for: Pulmonary arterial hypertension induces a metabolic and inflammatory hepatopathy
Source: J Clin Invest. 2026 May 28;136(13):e201862. doi: 10.1172/JCI201862 (PMC13318111; doi:10.1172/JCI201862)
Supplement: Supplemental table 2 [file jci-136-201862-s137.xlsx]

## Sheet: PAH
Cell_Type	Marker1	Marker2	Marker3	Marker4	Marker5
Hepatocyte	CP	CPS1	SLC39A14	C5	APOB
Endothelial	PTPRB	ST6GALNAC3	STAB2	ROBO2	FLT1
HSC_mFB	CCBE1	ADAMTSL1	ADAMTS12	PDGFRA	COL25A1
Macrophage	GRK3	TBXAS1	MCTP1	EPB41L3	CTSS
Lymphocyte	PARP8	SKAP1	STAT4	CD247	CD96
B_Cell	BANK1	BLK	ADAM28	PAX5	EBF1
Cholangiocyte	CTNND2	ANXA4	PKHD1	DCDC2	RALYL
Plasma_Cell	CA1	ANK1

## Sheet: NASH
Cell_Type	Marker1	Marker2	Marker3	Marker4	Marker5
Hepatocyte	GAS2	AGMO	CPS1	CYP3A5	ACSM2A
Endothelial	PTPRB	ST6GALNAC3	STAB2	ROBO2	FLT1
HSC_mFB	LAMA2	CCBE1	ADGRB3	PDGFRA	COL25A1
Macrophage	TLR2	TBXAS1	CD163	NDST3	RAB31
Lymphocyte	CARD11	CD247	SYTL3	PARP8	SKAP1
Cholangiocyte	CTNND2	ANXA4	PKHD1	DCDC2	RALYL

## Sheet: FALD
Cell_Type	Marker1	Marker2	Marker3	Marker4	Marker5
Hepatocyte	MYOM1	CRP	CP	NNMT	ALDH1A2
Endothelial	PTPRB	ST6GALNAC3	STAB2	ROBO2	FLT1
HSC_mFB	CCBE1	ADAMTSL1	ADAMTS12	PDGFRA	COL25A1
Macrophage	GRK3	TBXAS1	MCTP1	EPB41L3	RAB31
Lymphocyte	MCTP2	CD247	CD96	PYHIN1	PRKCQ
Cholangiocyte	CTNND2	ANXA4	PKHD1	DCDC2	RALYL
