# Supplementary material for: Pulmonary arterial hypertension induces a metabolic and inflammatory hepatopathy
Source: J Clin Invest. 2026 May 28;136(13):e201862. doi: 10.1172/JCI201862 (PMC13318111; doi:10.1172/JCI201862)
Supplement: Supporting data values [file jci-136-201862-s140.xlsx]

## Sheet: Figure 2
Aerobic Glycolysis			Fatty Acid Metabolism			Cytochrome P450 Oxidation			HIF-1 Signaling
Control	PAH		Control	PAH		Control	PAH		Control	PAH
1.06239	2.97678		0.93382	0.673729		1.00298	0.390751		1.04444	2.08958
0.681414	1.9773		0.987611	0.693747		1.06564	0.55546		0.848709	1.53983
0.93552	1.88174		1.01004	0.857276		1.16021	0.591979		0.92065	1.46757
1.32068			1.06853			0.771173			1.1862

## Sheet: Figure 4
Median Perivascular Fibrosis			Mean Smooth Muscle Actin			Median Perivascular Fibrosis vs HSC HIF-1 Pseudobulked Module Score						Mean Smooth Muscle Actin vs HSC HIF-1 Module Score
Control	PAH		Control	PAH		HIF-1 Pseudobulked Module Score	Median Perivascular Fibrosis %					HIF-1 Pseudobulked Module Scoe	Mean SMA
3.26	11.8		3.1075	20.365		0.0334782	3.26					0.0334782	3.1075
1.78	32.8		1.618	14.546		0.0328945	1.78					0.0328945	1.618
4.49	23.5		1.676	9.602		0.00619434	4.49					0.00619434	1.676
5.24	20.4		3.212	4.494		0.024676	5.24					0.024676	3.212
	8.1			4.498		0.0902837	11.8					0.0902837	20.365
						0.102734	32.8					0.102734	14.546
						0.0763795	23.5					0.0763795	9.602
						0.0500545	20.4					0.0500545	4.494
						0.0512739	8.1					0.0512739	4.498

## Sheet: Figure 5
Median CD206+ Cells
Control	PAH
10.5	19.5
6.5	10
5.5	5
6.5	11

## Sheet: Supplemental Figure 3
	Control					PAH
Hepatocyte	88.5705	23.0157	27.4698	25.2668		70.9873	65.24	39.04	82.4651	45.0354
Endothelial Cell	2.39528	4.13442	23.7033	9.19365		16.0508	19.3951	23.5772	1.96039	5.87935
Hepatic Stellate Cell	6.16865	60.5019	19.1273	24.8722		4.3695	8.65968	22.0784	8.07217	24.2991
Macrophage	0.229684	1.28233	3.12843	11.1849		5.5132	3.41679	6.49016	3.50699	8.63212
Lymphocyte	1.07733	5.72629	15.0933	21.4728		0.537634	2.42528	6.80708	2.46914	4.92212
Cholangiocyte	1.50388	4.96352	11.0936	6.01848		0.625611	0.506456	1.71002	1.07177	1.05353
B Cell	0.0546867	0.353748	0.377333	1.65934		1.46628	0.285327	0.231084	0.34595	0.872274
Plasma Cell	0	0.0221092	0.00686059	0.331868		0.449658	0.0713318	0.066024	0.108533	9.30615
	Control				NASH
Hepatocyte	76.5402	62.4086	72.0171		48.6054	62.3117	63.2582	66.0377
Endothelial Cell	9.23139	11.0812	7.14779		13.7862	17.2057	10.5243	17.3817
Hepatic Stellate Cell	6.30142	4.36706	1.67289		8.09422	7.28207	4.37165	2.5087
Macrophage	4.89263	8.91689	8.15706		5.58521	6.33969	9.81442	8.95436
Lymphocyte	2.50853	10.6964	9.35988		4.17056	3.89805	10.2005	4.46927
Cholangiocyte	0.525788	2.52982	1.64524		19.7584	2.9628	1.83086	0.648256
	Control				FALD
Hepatocyte	83.7569	81.1855			67.5654	70.1129	66.0108	64.1097
Endothelial Cell	3.42541	6.00679			17.9851	12.0717	9.58426	17.7592
Hepatic Stellate Cell	0.805051	1.78326			1.67904	4.93753	2.13689	1.72013
Macrophage	9.69219	7.624			6.92606	4.63523	15.265	4.09112
Lymphocyte	2.08366	2.02151			3.87472	5.15921	6.22025	2.25477
Cholangiocyte	0.23678	1.37896			1.96965	3.08343	0.78282	10.0651

## Sheet: Supplemental Figure 7
Total Fibrosis			Total Fibrosis vs HSC HIF-1 Pseudobulked Module Score
Control	PAH		Total Fibrosis %	HIF-1 Pseudobulked Module Score
6.33	12.45		6.33	0.0334782
8.43	9.7		8.43	0.0328945
6.83	11.9		6.83	0.00619434
8.43	10.12		8.43	0.024676
	5.4		12.45	0.0902837
			9.7	0.102734
			11.9	0.0763795
			10.12	0.0500545
			5.4	0.0512739

## Sheet: Supplemental Figure 9
Sample	Label	Hepatocyte HIF-1 Pseudobulked Module Score	Endothelial Cell HIF-1 Pseudobulked Module Score	Hepatic Stellate Cell HIF-1 Pseudobulked Module Score	mean PAP## (mmHg)	RAP## (mmHg)	CI## (L/min/m2)	CO## (L/min)	PVR## (dyne×sec/cm5/)	LVEF# (%)	RVSP# (mmHg)	TAPSE (mm)	CI# (L/min/m2)	ALT (U/L)	AST (U/L)	ALP (U/L)	Unconjugated Bilirubin (umol/L)	Conjugated Bilirubin (umol/L)	Total Bilirubin (umol/L)	GGT (U/L)	NT-ProBNP (pg/ml)
PAH1	PAH	0.102491	0.136371	0.0902837	66	7	2.9	4.5	1012	45	100	16	1.73	177	241	76	38	20	58	79	8386
PAH2	PAH	0.185122	0.224254	0.102734	76	20	2.4	4.9	1125	60	100	N/A	1.73	37	44	157	43	25	67	206	2978
PAH3	PAH	0.185782	0.196342	0.0763795	43	6	1.82	3.07	1042	45	N/A	13	1.78	18	19	94	11	3	14	N/A	214
PAH4	PAH	0.118972	0.127009	0.0500545	25	2	2.57	5.2	308	60	27	18	2.01	38	N/A	64	N/A	N/A	13	137	3167
PAH5	PAH	0.0665295	0.14727	0.0512739	N/A	N/A	N/A	N/A	N/A	60	N/A	13	1.4	155	153	34	31	7	38	35	904

## Sheet: Supplemental Figure 10
HSC PIEZO1 Expression			HSC HIF-1 vs PIEZO1				HSC IL-6			HSC IL-6 vs PIEZO1				HSC IL-6 vs HIF-1
Control	PAH		HSC HIF-1 Pseudobulked Score	PIEZO1 Pseudobulked Expression			Control	PAH		IL-6 Expression	PIEZO1 Pseudobulked Expression			IL-6 Expression	HSC HIF-1 Pseudobulked Score
0.219051	0.172282		0.0334782	0.219051			0	0		0	0.219051			0	0.0334782
0.180071	0.351002		0.0328945	0.180071			0	0.0631122		0	0.180071			0	0.0328945
0.163601	0.227409		0.00619434	0.163601			0	0.0255501		0	0.163601			0	0.00619434
0.0573438	0.258492		0.024676	0.0573438			0	0.0194742		0	0.0573438			0	0.024676
	0.190293		0.0902837	0.172282				0.0104257		0	0.172282			0	0.0902837
			0.102734	0.351002						0.0631122	0.351002			0.0631122	0.102734
			0.0763795	0.227409						0.0255501	0.227409			0.0255501	0.0763795
			0.0500545	0.258492						0.0194742	0.258492			0.0194742	0.0500545
			0.0512739	0.190293						0.0104257	0.190293			0.0104257	0.0512739

## Sheet: Supplemental Figure 11
HIF-1 Signaling			Fatty Acid Metabolism			Oxidative Phosphorylation
Control	MCT-Treated		Control	MCT-Treated		Control	MCT-Treated
1.05725	0.973026		0.974249	0.869451		0.885933	0.916062
1.06271	0.956383		1.05987	0.978764		1.05774	0.810618
0.747366	0.902501		0.986612	1		1.01041	0.969193
1.02348	0.978333		0.989429	0.879979		1.08235	0.784392
1.10919	1.08511		0.989837	0.81557		0.963568	0.910344
